# Supplementary material for: Environmental Impact of Fluoroquinolones and Their Photocatalytic Transformation Products: Degradation with Activated Sludge and in Surface Waters, Change in Antimicrobial Activity and Ecotoxicity
Source: Int J Mol Sci. 2026 Feb 24;27(5):2099. doi: 10.3390/ijms27052099 (PMC12984707; doi:10.3390/ijms27052099)
Supplement: Supplementary file 1 [file ijms-27-02099-s001.zip]

Archive with 1 entries (1 files):
- ijms-4152846-supplementary.pdf
